# Supplementary material for: Circadian rhythm disruption in cardiovascular disease: a systematic review and meta-analysis of mechanistic evidence from animal models
Source: BMC Med. 2026 Jan 9;24:73. doi: 10.1186/s12916-025-04572-3 (PMC12882426; doi:10.1186/s12916-025-04572-3)
Supplement: Supplementary file 2 — Additional file 2. ToxRTool template. [file 12916_2025_4572_MOESM2_ESM.xlsx]

## Sheet: In vivo
Reliability assessment of in vivo studies
Study under evaluation
Authors:
Titel:
Testing facility, year, sponsor, study no. or bibliographic reference:
Explanations are available for most criteria and show up, when the cursor is moved over the criteria field. Please read carefully! Red criteria: the maximum score is needed for these criteria to achieve reliability category 1 or 2 (see worksheet Explanations): Please evaluate with special care!
Criteria			Evaluator's explanations, comments on criteria, etc.
No.	Criteria Group I: Test substance/exposure identification	Score
1	Was the test substance/exposure identified?
2	Is information on the source/origin of the substance given?
		0
	Criteria Group II: Test organism characterisation
3	Is the species given?
4	Is the sex of the test organism given?
5	Is information given on the strain of test animals plus, if considered necessary to judge the study, other specifications?
6	Is age or body weight of the test organisms at the start of the study given?
7	Is information given on the housing or feeding conditions?
		0
	Criteria Group III: Study design description
8	Is the exposure design described /test substance administration route given (if applicable)?
9	If applicable: Are doses administered or concentrations in application media given?
10	Are frequency and duration of exposure as well as time-points of observations explained?
11	Were negative (where required) and positive controls (where required) included (give point also, when absent but not required, see explanations for study types and their respective requirements on controls)?
12	Is the number of animals (in case of experimental human studies: number of test persons) per group given?
13	Are sufficient details of the administration scheme given to judge the study (see explanation for examples)?
		0
	Criteria Group IV: Study results documentation
14	Are the study endpoint(s) and their method(s) of determination clearly described?
15	Is the description of the study results for all endpoints investigated transparent and complete?
16	Are the statistical methods applied for data analysis given and applied in a transparent manner (give also point, if not necessary/applicable, see explanations)?
		0
	Criteria Group V: Plausibility of study design and results
17	Is the study design chosen appropriate for obtaining the substance-specific data aimed at (see explanations for details)?
18	Are the quantitative study results reliable (see explanations for arguments)?
		0
			WARNING: check for unprocessed criteria! (for each criterium a score has to be selected)
		0
	A Numerical result leads to initial Category:	3
	B Checking red scores leads to revised Category:	3
	C Evaluator's proposal: Category:
	D Justification in case evaluator deviates from B:
Optional documentation of observations with importance to relevance (not part of the reliability assessment)
	During the course of the quality assessment observations may be made which are important for discussing the relevance of the data for specific purposes. The optional possibility is provided here to document these observations for future use.
	What is the purpose of this quality evaluation (data documentation for use under REACH, classification activity under GHS, ECVAM validation activities, other)?
	Study conducted according to recent OECD or EU guidelines (or other, e.g. national guidelines)? If yes, which ones? Study conducted under GLP conditions?
	(If not a guideline study): Does a guideline exist for the study endpoint(s) under investigation?
	Are you aware of relevant deviations from the guideline(s) in the study evaluated? If yes, which one?
	Did you make observations with importance to the regulatory use of the data (example 1: evaluator may hint that a whole body inhalation study was performed with a substance, for which profound percutaneous absorption is expected or known, leading to substantial percutaneous uptake in addition to inhalation uptake; example 2: an Ames reversion assay was performed with strains able to identify fram…
	Would you like to make other/general comments on the usability of the data?
	0
	1

## Sheet: Modified explanations
Criteria written in red have special importance: points for each of the red criteria are necessary to achieve Reliability category 1 or 2. Please evaluate with special care!
Data entry is requested in (and is also restricted to) the fields shaded in green.
Reliability categorisation (definition of categories according to Klimisch et al. 1997)						(Proposed) consequence
	in vivo	in vitro
1	15-18	13-16	reliable without restrictions			useful, check relevance for intended purpose
2	11-14	9-12	reliable with restrictions			potentially useful, check relevance for intended purpose
3	<11 or not all red criteria met	<9 or not all red criteria met	not reliable			generally not to be used as key study, but depending on the shortcomings of the study it may still be useful in weight-of-evidence approaches or as supportive information
4			not assignable: documentation insufficient (reviews, handbooks, other secondary sources)			generally not to be used as key study, but depending on the shortcomings of the study it may still be useful in weight-of-evidence approaches or as supportive information. (This category is not an outcome of this evaluation tool!)
	In addition to the criteria for assessing data reliability, at the bottom of the worksheets there are some questions to be answered optionally ("Optional documentation of observations with importance to relevance"). These questions allow to document observations in a non-formalised way, which may be of importance for the further use of the information for regulatory or other purposes.
Questions strictly related to toxicity of chemicals removed, the categories have been changed accordingly
