# Supplementary material for: Circadian rhythm disruption in cardiovascular disease: a systematic review and meta-analysis of mechanistic evidence from animal models
Source: BMC Med. 2026 Jan 9;24:73. doi: 10.1186/s12916-025-04572-3 (PMC12882426; doi:10.1186/s12916-025-04572-3)
Supplement: Supplementary file 3 — Additional file 3. Data extraction template. [file 12916_2025_4572_MOESM3_ESM.xlsx]

## Sheet: Extraction file
			Paper ID															Description of exposure / intervention						Impairs regulation of cardiac excitability				Impairs cardiac contractility and relaxation				Induces cardiomyocyte injury and death				Induces proliferation of valve stroma				Impacts endothelial and vascular function				BP/HR			Alters hemostasis
Reviewer	#1 Extracted (initials)	#2 Checked (initials)	Study ID	Covidence id	DOI	Published Year	Authors	Title	Study Design	Study Design	Species	Animal strain/cellular model	Gender (M, F, NS)	Age	Body weight (g)	Housing / culture conditions	Cell type	Type of intervention	Experiment design	Experimental duration/exposure time	Controls	Other info	Collected material	Cardiac excitability, arrhythmia, action potential, ion channel, L-type Ca2+ channel, hypoxia	Biomarker measured	Result: (+), (-), no effect	Detailed desription of findings	Cardiac iotropy, cardiac lusitropy, cardiac contractility, cardiac relaxation, atrial fibrillation, cardiac myocytes, sarcoplasmic reticulum	Biomarker measured	Result: (+), (-), no effect	Detailed desription of findings	cardiomyocyte injury, cardiomyocyte death, hypertrophy, hyalinization, vacuolation, troponin, cardiomyopathy, myocardiopathy, cardiac injury, myocarditis, BNP, ANP, Haptoglobin, Serum amyloid A, GDF15, Cx43	Biomarker measured	Result: (+), (-), no effect	Detailed desription of findings	Cardiotoxicity, 5-HT2B receptor, serotonin receptor, valve stroma, valve interstitial cell	Biomarker measured	Result: (+), (-), no effect	Detailed desription of findings	Endothelial function/dysfunction, vasodilation, vasoconstriction, vascular disease/ injury/ dysfunction, vascular function, hypertension, peripheral artery disease, vascular permeability, flow-mediated dilation, endothelia, heart rate, blood pressure, vasopressin, angiotensin II, leukocyte recruitment	Biomarker measured	Result: (+), (-), no effect	Detailed desription of findings	Biomarker measured (BP/HR)	Result: (+), (-), no effect	Detailed desription of findings	Hemostasis, blood loss, thrombosis, microangiopathy, organ ischemia, D-dimer, fibrinogen, PAI, serotonin, thromboxane, platelet disaggregation, APC, fibronectin	Biomarker measured	Result: (+), (-), no effect
[truncated: 29 more columns]
