# Supplementary material for: Circadian rhythm disruption in cardiovascular disease: a systematic review and meta-analysis of mechanistic evidence from animal models
Source: BMC Med. 2026 Jan 9;24:73. doi: 10.1186/s12916-025-04572-3 (PMC12882426; doi:10.1186/s12916-025-04572-3)
Supplement: Supplementary file 4 — Additional file 4. Meta-analysis script. [file 12916_2025_4572_MOESM4_ESM.txt]

# Meta-Analysis Script: Cardiovascular Biomarkers with Subgroup Leave-One-Out Analysis

library(meta)
library(openxlsx)

# Load dataset
data <- read.xlsx(file.choose(), sheet = 1)

# Standardize column names
names(data)[names(data) == "Study ID"] <- "Study_ID"
if (!"Study_ID" %in% colnames(data)) stop("Column 'Study_ID' is missing.")

# Define biomarkers
biomarkers <- c("TG", "TC", "EF", "FS", "IVS", "LVID", "Vasorelaxation", "LV_mass/BW", "LVPWd")

# Analysis loop
for (marker in biomarkers) {
  
  # Define column names
  mean_treat <- paste0("Mean_", marker, "_treatment")
  sd_treat   <- paste0("SD_", marker, "_treatment")
  n_treat    <- paste0("N_", marker, "_treatment")
  mean_wild  <- paste0("Mean_", marker, "_wild")
  sd_wild    <- paste0("SD_", marker, "_wild")
  n_wild     <- paste0("N_", marker, "_wild")
  
  required_columns <- c("Study_ID", "Model", "Type_of_Intervention",
                        mean_treat, sd_treat, n_treat,
                        mean_wild, sd_wild, n_wild)
  
  # Check columns exist
  missing_cols <- setdiff(required_columns, colnames(data))
  if (length(missing_cols) > 0) {
    cat("\nSkipping", marker, "due to missing columns:", missing_cols, "\n")
    next
  }
  
  # Prepare data
  ds <- data[complete.cases(data[, required_columns]), ]
  if (nrow(ds) < 2) {
    cat("\nInsufficient data for", marker, "\n")
    next
  }
  
  safe_marker <- gsub("[^A-Za-z0-9_-]", "_", marker)
  ds$Study_Label <- paste0(ds$Type_of_Intervention, " (", ds$Study_ID, ")")
  ds$Model <- factor(ds$Model, levels = c("Genetic model", "Environmental model"))
  ds <- ds[order(ds$Model), ]
  
  # Main meta-analysis
  res <- metacont(n.e = ds[[n_treat]], mean.e = ds[[mean_treat]], sd.e = ds[[sd_treat]],
                  n.c = ds[[n_wild]], mean.c = ds[[mean_wild]], sd.c = ds[[sd_wild]],
                  studlab = ds$Study_Label, sm = "SMD", method.tau = "REML")
  
  # Save results
  sink(paste0("Meta_analysis_results_all_", safe_marker, ".txt"))
  print(res)
  sink()
  
  # Forest plot
  pdf(paste0("Forest_plot_all_", safe_marker, ".pdf"), width = 12, height = 5)
  forest(res, layout = "meta", common = FALSE,
         xlab = "Standardized Mean Difference (SMD)",
         leftcols = c("studlab", "n.e", "mean.e", "sd.e", "n.c", "mean.c", "sd.c"),
         leftlabs = c("Study", "N (Exp)", "Mean", "SD", "N (Ctrl)", "Mean", "SD"))
  dev.off()
  
  # Funnel plot
  pdf(paste0("Funnel_plot_all_", safe_marker, ".pdf"), width = 8, height = 6)
  funnel(res)
  dev.off()
  
  # Leave-one-out analysis
  if (nrow(ds) >= 3) {
    leave_one_out <- metainf(res, pooled = "random")
    
    pdf(paste0("LeaveOneOut_", safe_marker, ".pdf"), width = 16, height = 6)
    forest(leave_one_out, main = paste("Leave-One-Out Analysis -", marker))
    dev.off()
    
    sink(paste0("LeaveOneOut_", safe_marker, ".txt"))
    print(leave_one_out)
    sink()
  }
  
  # Subgroup meta-analysis
  if (length(levels(ds$Model)) >= 2) {
    res_subgroup <- metacont(n.e = ds[[n_treat]], mean.e = ds[[mean_treat]], sd.e = ds[[sd_treat]],
                             n.c = ds[[n_wild]], mean.c = ds[[mean_wild]], sd.c = ds[[sd_wild]],
                             studlab = ds$Study_Label, sm = "SMD", method.tau = "REML",
                             subgroup = ds$Model)
    
    pdf(paste0("Forest_plot_subgroup_", safe_marker, ".pdf"), width = 14, height = 7)
    forest(res_subgroup, layout = "meta", common = FALSE,
           xlab = "Standardized Mean Difference (SMD)",
           leftcols = c("studlab", "n.e", "mean.e", "sd.e", "n.c", "mean.c", "sd.c"),
           leftlabs = c("Study", "N (Exp)", "Mean", "SD", "N (Ctrl)", "Mean", "SD"),
           print.subgroup.name = TRUE, subgroup.name = NULL)
    dev.off()
    
    sink(paste0("Meta_analysis_results_subgroup_", safe_marker, ".txt"))
    print(res_subgroup)
    sink()
    
    # Leave-one-out per subgroup
    for (grp in levels(ds$Model)) {
      ds_sub <- ds[ds$Model == grp, ]
      if (nrow(ds_sub) >= 3) {
        res_sub <- metacont(n.e = ds_sub[[n_treat]], mean.e = ds_sub[[mean_treat]], sd.e = ds_sub[[sd_treat]],
                            n.c = ds_sub[[n_wild]], mean.c = ds_sub[[mean_wild]], sd.c = ds_sub[[sd_wild]],
                            studlab = ds_sub$Study_Label, sm = "SMD", method.tau = "REML")
        res_inf <- metainf(res_sub, pooled = "random")
        
        pdf(paste0("LeaveOneOut_", gsub(" ", "_", grp), "_", safe_marker, ".pdf"), width = 16, height = 6)
        forest(res_inf, main = paste("Leave-One-Out -", grp, "-", marker))
        dev.off()
        
        sink(paste0("LeaveOneOut_", gsub(" ", "_", grp), "_", safe_marker, ".txt"))
        print(res_inf)
        sink()
      }
    }
  }
}

# Save session info
sink("session_info.txt")
sessionInfo()
sink()
